# Supplementary material for: SBOL Visual: A Graphical Language for Genetic Designs
Source: PLoS Biol. 2015 Dec 3;13(12):e1002310. doi: 10.1371/journal.pbio.1002310 (PMC4669170; doi:10.1371/journal.pbio.1002310)
Supplement: S1 Data — (CSV) [file pbio.1002310.s001.csv]

SO type	GenBank feature type	SBOL Visual type	Pigeon type	ICE color	GraphViz Node Shape	Notes
SO_0000001	misc_feature	User Defined	s	2		"spacer" symbol in pigeon, does not have graphviz
SO_0000001	misc_feature	User Defined	?	2	box
SO_0000001	misc_feature	User Defined	>	1	box
SO:0001976	misc_feature	3' Sticky Restriction Site	?	2		needs graphviz node shape
SO:0001975	misc_feature	5' Sticky Restriction Site	?	2	restrictionsite
SO_0001977	misc_feature	Ribonuclease Site	?	2	ribosite
SO_0001978	misc_feature	Signature	?	2	signature
SO_0000002	misc_structure	User Defined	?	2	box
SO_0000005	satellite	User Defined	?	2	box
SO_0000013	scRNA	User Defined	?	2	box
SO_0000019	stem_loop	User Defined	?	2	box
SO_0000057	operator	Operator	o	13	square
SO_0000104	protein	User Defined	?	2	box
SO_0000109	variation	User Defined	?	2	box
SO_0000110	misc_feature	User Defined	?	2	box
SO_0000112	primer	User Defined	?	2	box
SO_0000139	RBS	Ribosome Entry Site	r	13	utr
SO_0000140	attenuator	User Defined	?	2	box
SO_0000141	terminator	Terminator	t	6	terminator
SO_0000141	terminator	Terminator	T	6	terminator
SO_0000147	exon	User Defined	?	2	box
SO_0000149	source	User Defined	?	2	box
SO_0000155	plasmid	User Defined	v	2	box	If the last command in a Pigeon script is v, then that is assumed to be a vector and the design is turned into a plasmid.
SO_0000165	enhancer	User Defined	?	2	box
SO_0000167	promoter	Promoter	p	4	promoter
SO_0000167	promoter	Promoter	P	4	promoter
SO_0000172	CAAT_signal	User Defined	?	2	box
SO_0000173	GC_signal	User Defined	?	2	box
SO_0000174	TATA_signal	User Defined	?	2	box
SO_0000175	-10_signal	User Defined	?	2	box
SO_0000176	-35_signal	User Defined	?	2	box
SO_0000178	operon	User Defined	?	2	box
SO_0000185	precursor_RNA	User Defined	?	2	box
SO_0000185	prim_transcript	User Defined	?	2	box
SO_0000188	intron	User Defined	?	2	box
SO_0000204	5'UTR	User Defined	?	2	box
SO_0000205	3'UTR	User Defined	?	2	box
SO_0000233	misc_RNA	User Defined	?	2	box
SO_0000234	mRNA	User Defined	?	2	box
SO_0000252	rRNA	User Defined	?	2	box
SO_0000253	tRNA	User Defined	?	2	box
SO_0000274	snRNA	User Defined	?	2	box
SO_0000275	snoRNA	User Defined	?	2	box
SO_0000286	LTR	User Defined	?	2	box
SO_0000296	rep_origin	Origin of Replication	z	13	circle
SO_0000297	D-loop	User Defined	?	2	box
SO_0000298	misc_recomb	User Defined	>	2	box
SO_0000305	modified_base	User Defined	?	2	box
SO_0000313	stem_loop	User Defined	?	2	box
SO_0000316	CDS	CDS	c	8	cds
SO_0000323	start	User Defined	?	2	box
SO_0000324	tag	User Defined	?	2	box
SO_0000327	stop	User Defined	?	2	box
SO_0000331	STS	User Defined	?	2	box
SO_0000342	misc_feature	Recombinase Recognition Site	>	1	box	see various recent papers using them notably Collins, Lu, Endy, Arkin
SO_0000409	misc_binding	User Defined	?	2	box
SO_0000410	protein_bind	User Defined	?	2	box
SO_0000413	misc_difference	User Defined	?	2	box
SO_0000417	protein_domain	User Defined	?	2	box
SO_0000418	sig_peptide	User Defined	?	2	box
SO_0000419	mat_peptide	User Defined	?	2	box
SO_0000458	D_segment	User Defined	?	2	box
SO_0000470	J_region	User Defined	?	2	box
SO_0000551	polyA_signal	User Defined	?	2	box
SO_0000553	polyA_site	User Defined	?	2	box
SO_0000555	5'clip	User Defined	?	2	box
SO_0000557	3'clip	User Defined	?	2	box
SO_0000627	misc_feature	Insulator	?	2	insulator
SO_0000657	repeat_region	User Defined	?	2	box
SO_0000673	misc_RNA	User Defined	?	2	box
SO_0000704	gene	User Defined	?	2	box
SO_0000723	iDNA	User Defined	?	2	box
SO_0000724	oriT	User Defined	?	2	box
SO_0000725	transit_peptide	User Defined	?	2	box
SO_0000726	repeat_unit	User Defined	?	2	box
SO_0000730	gap	User Defined	?	2	box	should be spacer symbol in pigeon?
SO_0000856	conserved	User Defined	?	2	box
SO_0001017	s_mutation	User Defined	?	2	box
SO_0001023	allele	User Defined	?	2	box
SO_0001054	transposon	User Defined	?	2	box
SO_0001060	variation	User Defined	?	2	box
SO_0001645	misc_marker	User Defined	?	2	box
SO_0000061	misc_feature	Restriction Enzyme Recognition Site	x	2		needs graphviz node shape
SO_0001954	misc_feature	Blunt Restriction Site	?	2		needs graphviz node shape
SO_0001833	V_region	User Defined	?	2	box
SO_0001834	C_region	User Defined	?	2	box
SO_0001835	N_region	User Defined	?	2	box
SO_0001836	S_region	User Defined	?	2	box
SO_0001932	misc_feature	3' Overhang	3	2	threepoverhang
SO_0001933	misc_feature	5' Overhang	5	2	fivepoverhang
SO_0001953	misc_feature	Assembly Scar	#ERROR!	2	assembly
SO_0001955	misc_feature	Protein Stability Element	?	2	proteinstab
SO_0001956	misc_feature	Protease Site	?	2	proteasesite
SO_0001957	misc_feature	RNA Stability Element	i	2	rnastab	SO:0001546
SO_0005836	misc_signal	User Defined	?	2	box
SO_0005850	primer_bind	Primer Binding Site	?	2	primersite
SO_2000061	source	User Defined	?	2	box
